# Supplementary material for: Does Metal Matter: Comparing Photophysical Properties of Bis-Cyclometalated Alkynylphosphonium Au(III) and Pt(II) Complexes
Source: Molecules. 2025 Jun 2;30(11):2434. doi: 10.3390/molecules30112434 (PMC12155794; doi:10.3390/molecules30112434)
Supplement: Supplementary file 1 [file molecules-30-02434-s001.zip]

Archive with 2 entries (2 files):
- Au_Pt_structures-opt.xyz
- esi_revised-2.pdf
