# Supplementary material for: Does Metal Matter: Comparing Photophysical Properties of Bis-Cyclometalated Alkynylphosphonium Au(III) and Pt(II) Complexes
Source: Molecules. 2025 Jun 2;30(11):2434. doi: 10.3390/molecules30112434 (PMC12155794; doi:10.3390/molecules30112434)
Supplement: Supplementary file 1 [file molecules-30-02434-s001.zip › Au_Pt_structures-opt.xyz]

69
Au1
Au       3.211995000      0.010383000     -0.020964000
N        5.230377000      0.114455000      0.120706000
C        3.682584000     -1.982840000     -0.414488000
C        2.860792000     -3.064797000     -0.692568000
H        1.785814000     -2.927312000     -0.727846000
C        3.397630000     -4.328374000     -0.927798000
H        2.738644000     -5.162565000     -1.143891000
C        4.770793000     -4.525598000     -0.886776000
H        5.187461000     -5.509299000     -1.069517000
C        5.613995000     -3.459233000     -0.610520000
H        6.685084000     -3.624748000     -0.580268000
C        5.081938000     -2.193880000     -0.375515000
C        5.927157000     -1.020313000     -0.077967000
C        7.310480000     -0.963398000      0.014621000
H        7.911790000     -1.848479000     -0.138058000
C        7.910653000      0.252983000      0.307297000
H        8.990055000      0.308818000      0.382413000
C        7.154237000      1.399320000      0.505454000
H        7.634958000      2.340300000      0.733123000
C        5.772888000      1.313401000      0.405359000
C        4.778675000      2.392225000      0.572915000
C        5.140362000      3.704074000      0.868940000
H        6.182530000      3.978440000      0.987585000
C        4.162273000      4.676999000      1.014519000
H        4.446450000      5.697220000      1.244838000
C        2.824341000      4.340038000      0.864388000
H        2.059932000      5.101272000      0.978401000
C        2.457718000      3.029372000      0.568019000
H        1.408183000      2.782198000      0.453614000
C        3.416595000      2.038761000      0.417696000
P       -5.950685000     -0.488584000     -0.682686000
C        1.250322000     -0.092334000     -0.159813000
C        0.045748000     -0.158636000     -0.244717000
C       -1.374128000     -0.239825000     -0.345630000
C       -2.013573000     -0.045691000     -1.577655000
H       -1.420211000      0.169222000     -2.457329000
C       -3.387990000     -0.127241000     -1.679135000
H       -3.849899000      0.034678000     -2.646017000
C       -4.159955000     -0.408418000     -0.548050000
C       -3.532554000     -0.601773000      0.682476000
H       -4.113787000     -0.824502000      1.568696000
C       -2.155425000     -0.517685000      0.781037000
H       -1.674303000     -0.671221000      1.738687000
C       -6.632733000      1.171428000     -0.847313000
C       -5.863893000      2.282929000     -0.505986000
H       -4.844022000      2.162182000     -0.162108000
C       -6.407665000      3.554804000     -0.613060000
H       -5.808369000      4.417564000     -0.349048000
C       -7.710874000      3.718877000     -1.059512000
H       -8.131890000      4.713766000     -1.143850000
C       -8.478563000      2.611846000     -1.400957000
H       -9.495477000      2.740267000     -1.751105000
C       -7.945142000      1.338162000     -1.296124000
H       -8.557802000      0.484924000     -1.562118000
C       -6.634372000     -1.286384000      0.780899000
C       -7.307108000     -0.537825000      1.744899000
H       -7.440490000      0.529424000      1.619025000
C       -7.813842000     -1.166401000      2.873408000
H       -8.337451000     -0.583715000      3.621437000
C       -7.651884000     -2.534008000      3.039766000
H       -8.050641000     -3.022008000      3.921257000
C       -6.980060000     -3.281667000      2.079759000
H       -6.853664000     -4.349503000      2.210033000
C       -6.469423000     -2.663340000      0.950956000
H       -5.941171000     -3.257274000      0.214218000
C       -6.397248000     -1.458135000     -2.138754000
H       -6.089149000     -0.938322000     -3.044586000
H       -7.475159000     -1.610517000     -2.166272000
H       -5.903893000     -2.428003000     -2.100217000

79
Au2
Au      -5.076083000      0.035318000     -0.022448000
N       -7.101197000      0.118612000     -0.057041000
C       -5.504949000     -1.959103000      0.409122000
C       -4.658757000     -3.031240000      0.650155000
H       -3.585044000     -2.881909000      0.627231000
C       -5.169339000     -4.298351000      0.921620000
H       -4.491300000     -5.124484000      1.107839000
C       -6.540778000     -4.509527000      0.954790000
H       -6.937081000     -5.496062000      1.165680000
C       -7.408273000     -3.453443000      0.717115000
H       -8.477748000     -3.629768000      0.744911000
C       -6.902330000     -2.184458000      0.445979000
C       -7.774577000     -1.021363000      0.186247000
C       -9.161577000     -0.978636000      0.167605000
H       -9.745061000     -1.868393000      0.357932000
C       -9.788777000      0.229971000     -0.099673000
H      -10.871204000      0.274828000     -0.116729000
C       -9.055655000      1.382269000     -0.345197000
H       -9.557201000      2.317237000     -0.551574000
C       -7.669977000      1.310122000     -0.319646000
C       -6.696750000      2.397251000     -0.547780000
C       -7.087324000      3.703309000     -0.833178000
H       -8.137196000      3.966411000     -0.898140000
C       -6.128474000      4.684671000     -1.037794000
H       -6.434976000      5.700342000     -1.259676000
C       -4.780938000      4.361824000     -0.957460000
H       -4.031436000      5.129595000     -1.117679000
C       -4.385621000      3.057114000     -0.672183000
H       -3.329182000      2.820337000     -0.612445000
C       -5.324661000      2.057939000     -0.463601000
C       -3.107640000     -0.048486000      0.014545000
C       -1.899919000     -0.105451000      0.041411000
C       -0.472760000     -0.176723000      0.079877000
C        0.237016000      0.278753000      1.196226000
H       -0.304400000      0.701367000      2.034024000
C        1.617132000      0.198403000      1.237206000
H        2.140819000      0.575499000      2.108249000
C        2.339434000     -0.329748000      0.165261000
C        1.630880000     -0.776909000     -0.951472000
H        2.162367000     -1.211944000     -1.790113000
C        0.249930000     -0.706728000     -0.994420000
H       -0.282220000     -1.071513000     -1.864718000
C        3.816259000     -0.416950000      0.215665000
C        4.469847000     -0.759491000      1.403466000
C        4.591538000     -0.163605000     -0.917107000
C        5.847748000     -0.843809000      1.460672000
H        3.891441000     -0.986112000      2.290613000
C        5.973069000     -0.247829000     -0.871602000
H        4.112881000      0.123618000     -1.845343000
C        6.611581000     -0.588248000      0.319448000
H        6.317043000     -1.115045000      2.399026000
H        6.547580000     -0.044643000     -1.766982000
P        8.405701000     -0.671992000      0.412394000
C        9.044927000      0.779215000      1.267424000
C        9.105052000     -0.752795000     -1.246362000
C        8.876375000     -2.157481000      1.325164000
C        8.243422000      1.907109000      1.436243000
C       10.361051000      0.777027000      1.735570000
C        9.727273000      0.362994000     -1.803962000
C        9.003157000     -1.937762000     -1.979294000
H        8.561989000     -2.070920000      2.363976000
H        9.956362000     -2.290474000      1.291872000
H        8.398399000     -3.030055000      0.882134000
H        7.221112000      1.914727000      1.078901000
C        8.758866000      3.027397000      2.072037000
C       10.865723000      1.899450000      2.370420000
H       10.998223000     -0.089787000      1.605737000
H        9.813754000      1.284172000     -1.241336000
C       10.244192000      0.291622000     -3.089546000
C        9.523667000     -1.999626000     -3.260988000
H        8.519066000     -2.812795000     -1.562123000
H        8.134956000      3.902901000      2.204206000
C       10.065554000      3.023385000      2.538160000
H       11.885512000      1.896436000      2.735413000
H       10.728430000      1.159140000     -3.521030000
C       10.143311000     -0.886106000     -3.815624000
H        9.445975000     -2.919416000     -3.827677000
H       10.464070000      3.899451000      3.036041000
H       10.549954000     -0.939007000     -4.818624000

75
Au3
Au       3.403107000      0.049733000     -0.093793000
N        5.421169000     -0.042333000     -0.242252000
C        3.875117000      1.993821000      0.494810000
C        3.053927000      3.044564000      0.875478000
H        1.978658000      2.906225000      0.894198000
C        3.591836000      4.278097000      1.234986000
H        2.933347000      5.088096000      1.530095000
C        4.965378000      4.476052000      1.217534000
H        5.382863000      5.436316000      1.497265000
C        5.807975000      3.440548000      0.840412000
H        6.879353000      3.606367000      0.829601000
C        5.274866000      2.205402000      0.480521000
C        6.119270000      1.065550000      0.070804000
C        7.502855000      1.014980000     -0.021880000
H        8.105453000      1.879061000      0.220011000
C        8.101908000     -0.168004000     -0.430746000
H        9.181524000     -0.218881000     -0.506118000
C        7.344107000     -1.287325000     -0.744360000
H        7.823684000     -2.202795000     -1.060806000
C        5.962558000     -1.208228000     -0.642895000
C        4.967246000     -2.262658000     -0.921587000
C        5.327291000     -3.537388000     -1.351588000
H        6.369098000     -3.799117000     -1.499106000
C        4.347792000     -4.488634000     -1.596967000
H        4.630371000     -5.479894000     -1.931930000
C        3.010285000     -4.167188000     -1.412785000
H        2.244811000     -4.911513000     -1.604663000
C        2.645239000     -2.893355000     -0.983532000
H        1.595949000     -2.657916000     -0.844678000
C        3.605558000     -1.924907000     -0.732329000
C        1.441262000      0.134526000      0.053023000
C        0.235743000      0.180480000      0.141313000
C       -1.184962000      0.233196000      0.233745000
C       -1.875388000     -0.484355000      1.266825000
C       -1.907635000      0.967982000     -0.677919000
C       -3.294625000     -0.431273000      1.341319000
C       -1.161197000     -1.255796000      2.212683000
C       -3.304587000      1.034141000     -0.601124000
H       -1.393026000      1.506214000     -1.463234000
C       -3.934572000     -1.183670000      2.356933000
C       -4.000303000      0.366278000      0.379794000
C       -1.811489000     -1.956575000      3.188909000
H       -0.080991000     -1.283338000      2.144468000
H       -3.827811000      1.630986000     -1.336559000
C       -3.215763000     -1.923133000      3.255306000
H       -5.013794000     -1.207849000      2.423097000
H       -1.249736000     -2.543592000      3.905602000
H       -3.733974000     -2.491007000      4.019002000
P       -5.793498000      0.564444000      0.423193000
C       -6.597205000     -1.038581000      0.235958000
C       -6.318654000      1.648727000     -0.921122000
C       -6.315112000      1.338646000      1.973206000
C       -5.945151000     -2.059350000     -0.455915000
C       -7.881160000     -1.244532000      0.742373000
C       -6.806221000      1.104670000     -2.108758000
C       -6.231673000      3.034773000     -0.771338000
H       -6.182634000      0.660618000      2.812758000
H       -7.361467000      1.633009000      1.906670000
H       -5.710968000      2.226594000      2.152678000
H       -4.944980000     -1.908523000     -0.844803000
C       -6.578991000     -3.278320000     -0.641188000
C       -8.505023000     -2.467788000      0.555758000
H       -8.400254000     -0.463013000      1.283842000
H       -6.887946000      0.031832000     -2.231503000
C       -7.199263000      1.943936000     -3.140515000
C       -6.627743000      3.864993000     -1.807274000
H       -5.855733000      3.476534000      0.143306000
H       -6.070905000     -4.070858000     -1.176831000
C       -7.855798000     -3.482313000     -0.135768000
H       -9.499941000     -2.628021000      0.952867000
H       -7.579861000      1.518582000     -4.061081000
C       -7.110092000      3.320594000     -2.990770000
H       -6.560843000      4.939476000     -1.688001000
H       -8.346703000     -4.437690000     -0.278556000
H       -7.420333000      3.973384000     -3.798087000

69
Pt1
Pt       3.210445000      0.017585000     -0.030374000
N        5.242635000      0.100315000      0.122988000
C        3.684827000     -1.968318000     -0.430503000
C        2.884519000     -3.075253000     -0.726826000
H        1.806806000     -2.948760000     -0.771823000
C        3.420968000     -4.336894000     -0.967140000
H        2.763336000     -5.170741000     -1.194282000
C        4.795449000     -4.536367000     -0.917958000
H        5.216767000     -5.518000000     -1.104701000
C        5.627654000     -3.465651000     -0.626616000
H        6.700037000     -3.626863000     -0.589423000
C        5.087779000     -2.202523000     -0.386354000
C        5.939089000     -1.034763000     -0.073188000
C        7.325016000     -0.998093000      0.033141000
H        7.916297000     -1.890893000     -0.117261000
C        7.941051000      0.206924000      0.337091000
H        9.020702000      0.249491000      0.423273000
C        7.192381000      1.358162000      0.532083000
H        7.680572000      2.293644000      0.768630000
C        5.808457000      1.285423000      0.418126000
C        4.829794000      2.381446000      0.583510000
C        5.226069000      3.684392000      0.883399000
H        6.275713000      3.930389000      1.006452000
C        4.278019000      4.686580000      1.027238000
H        4.587736000      5.699501000      1.259754000
C        2.932095000      4.378255000      0.869935000
H        2.184195000      5.157827000      0.980804000
C        2.539174000      3.076835000      0.571382000
H        1.480382000      2.865300000      0.454432000
C        3.459386000      2.036027000      0.416938000
P       -5.955199000     -0.504388000     -0.665246000
C        1.260716000     -0.072802000     -0.166175000
C        0.042993000     -0.137157000     -0.248255000
C       -1.369748000     -0.222905000     -0.343282000
C       -2.023974000     -0.073705000     -1.579784000
H       -1.435424000      0.113206000     -2.469487000
C       -3.396765000     -0.164705000     -1.676566000
H       -3.859908000     -0.038917000     -2.648544000
C       -4.170240000     -0.411000000     -0.536421000
C       -3.535622000     -0.557453000      0.698805000
H       -4.114249000     -0.750176000      1.594066000
C       -2.160414000     -0.464496000      0.791921000
H       -1.679870000     -0.583460000      1.755144000
C       -6.657185000      1.144865000     -0.870696000
C       -5.888178000      2.273007000     -0.591317000
H       -4.860332000      2.169977000     -0.266179000
C       -6.441983000      3.537136000     -0.736033000
H       -5.842106000      4.412799000     -0.519946000
C       -7.755995000      3.676663000     -1.158676000
H       -8.184994000      4.665203000     -1.272937000
C       -8.524408000      2.552589000     -1.437723000
H       -9.550040000      2.661253000     -1.768810000
C       -7.980602000      1.286858000     -1.294819000
H       -8.593899000      0.420322000     -1.511699000
C       -6.635266000     -1.266505000      0.821279000
C       -7.295581000     -0.492995000      1.774062000
H       -7.423038000      0.572062000      1.625962000
C       -7.796832000     -1.092441000      2.920830000
H       -8.310318000     -0.489347000      3.659733000
C       -7.642209000     -2.457069000      3.116856000
H       -8.036463000     -2.922596000      4.012486000
C       -6.983560000     -3.230008000      2.167902000
H       -6.862849000     -4.295579000      2.320525000
C       -6.478428000     -2.640187000      1.021120000
H       -5.961723000     -3.254531000      0.293271000
C       -6.406277000     -1.510081000     -2.095066000
H       -6.087801000     -1.016864000     -3.011983000
H       -7.485361000     -1.651970000     -2.124978000
H       -5.922337000     -2.483063000     -2.028890000

79
Pt2
Pt      -5.080056000      0.014949000      0.010740000
N       -7.114329000      0.028381000      0.141921000
C       -5.466857000     -2.023933000     -0.156525000
C       -4.619981000     -3.124667000     -0.315986000
H       -3.547828000     -2.959853000     -0.369174000
C       -5.102402000     -4.426792000     -0.410197000
H       -4.409234000     -5.253720000     -0.533496000
C       -6.468375000     -4.675755000     -0.348000000
H       -6.847761000     -5.689042000     -0.421313000
C       -7.346122000     -3.613302000     -0.191046000
H       -8.411715000     -3.812841000     -0.143543000
C       -6.860034000     -2.309557000     -0.096591000
C       -7.761934000     -1.149526000      0.070253000
C       -9.149881000     -1.158083000      0.155584000
H       -9.702731000     -2.085872000      0.101202000
C       -9.818194000      0.047304000      0.311753000
H      -10.900008000      0.054849000      0.379306000
C       -9.118932000      1.243127000      0.382292000
H       -9.647502000      2.178706000      0.503931000
C       -7.731482000      1.215060000      0.293256000
C       -6.799943000      2.362342000      0.344005000
C       -7.252295000      3.672225000      0.500301000
H       -8.312460000      3.885841000      0.589470000
C       -6.347395000      4.722452000      0.544396000
H       -6.700469000      5.740566000      0.666265000
C       -4.988188000      4.455164000      0.430907000
H       -4.273825000      5.272516000      0.464467000
C       -4.539480000      3.146945000      0.274827000
H       -3.471761000      2.967469000      0.188988000
C       -5.414558000      2.057910000      0.225603000
C       -3.119147000      0.002156000     -0.111617000
C       -1.900195000     -0.009265000     -0.182478000
C       -0.476663000     -0.031905000     -0.258974000
C        0.317238000      0.315881000      0.844371000
H       -0.164748000      0.602528000      1.771776000
C        1.697982000      0.291144000      0.769278000
H        2.276776000      0.547099000      1.649846000
C        2.351203000     -0.086647000     -0.406400000
C        1.565007000     -0.434788000     -1.507453000
H        2.038703000     -0.710602000     -2.443043000
C        0.184000000     -0.405801000     -1.438769000
H       -0.402402000     -0.671905000     -2.310469000
C        3.828039000     -0.117008000     -0.483357000
C        4.488668000     -1.114769000     -1.207441000
C        4.601446000      0.851024000      0.161473000
C        5.868143000     -1.145866000     -1.287776000
H        3.916835000     -1.891463000     -1.700181000
C        5.983306000      0.830039000      0.086596000
H        4.117781000      1.650544000      0.709084000
C        6.628551000     -0.169451000     -0.640515000
H        6.340873000     -1.941588000     -1.850723000
H        6.552782000      1.604699000      0.585201000
P        8.424420000     -0.219717000     -0.724350000
C        9.067709000     -1.432746000      0.444036000
C        9.090175000      1.410041000     -0.336446000
C        8.932080000     -0.687351000     -2.391583000
C        8.242544000     -1.963996000      1.433532000
C       10.404587000     -1.829866000      0.358104000
C        9.699437000      1.649930000      0.893867000
C        8.968970000      2.440848000     -1.271726000
H        8.611951000     -1.705764000     -2.606213000
H       10.016225000     -0.633508000     -2.474953000
H        8.486100000     -0.012702000     -3.120440000
H        7.204485000     -1.663885000      1.503891000
C        8.753958000     -2.888437000      2.333168000
C       10.905424000     -2.753847000      1.259946000
H       11.061411000     -1.422986000     -0.401773000
H        9.798813000      0.856187000      1.623652000
C       10.186349000      2.916274000      1.185304000
C        9.459707000      3.700694000     -0.972258000
H        8.491671000      2.273097000     -2.230106000
H        8.110655000     -3.301099000      3.100731000
C       10.081164000     -3.282607000      2.246374000
H       11.941470000     -3.062376000      1.191692000
H       10.660400000      3.100653000      2.141642000
C       10.067819000      3.938301000      0.254806000
H        9.367274000      4.498618000     -1.698917000
H       10.477090000     -4.006093000      2.949262000
H       10.450808000      4.925613000      0.484657000

75
Pt3
Pt       3.403065000      0.032292000     -0.066927000
N        5.433455000     -0.017923000     -0.256709000
C        3.869526000      1.977025000      0.508898000
C        3.065455000      3.044533000      0.918023000
H        1.989458000      2.905096000      0.965263000
C        3.596404000      4.282632000      1.267954000
H        2.936274000      5.086066000      1.581110000
C        4.968674000      4.496965000      1.219845000
H        5.385653000      5.460236000      1.492267000
C        5.804356000      3.464881000      0.819390000
H        6.875040000      3.637205000      0.783653000
C        5.269986000      2.225341000      0.469402000
C        6.124949000      1.098610000      0.038309000
C        7.509740000      1.082322000     -0.085869000
H        8.097043000      1.961030000      0.142945000
C        8.129642000     -0.083937000     -0.509590000
H        9.208509000     -0.110489000     -0.610658000
C        7.385897000     -1.216711000     -0.805614000
H        7.877065000     -2.121945000     -1.135234000
C        6.003003000     -1.165208000     -0.670337000
C        5.029131000     -2.247116000     -0.930034000
C        5.428590000     -3.509798000     -1.366685000
H        6.477641000     -3.733954000     -1.530006000
C        4.484235000     -4.498842000     -1.598823000
H        4.796298000     -5.480209000     -1.938706000
C        3.139022000     -4.218269000     -1.391529000
H        2.394194000     -4.987866000     -1.571226000
C        2.742787000     -2.957086000     -0.955885000
H        1.684625000     -2.766398000     -0.802929000
C        3.659305000     -1.930737000     -0.710520000
C        1.456239000      0.088521000      0.100639000
C        0.237488000      0.130380000      0.188992000
C       -1.175194000      0.188826000      0.264635000
C       -1.893073000     -0.514831000      1.296471000
C       -1.898013000      0.918780000     -0.660797000
C       -3.312564000     -0.453392000      1.355846000
C       -1.195941000     -1.283546000      2.256157000
C       -3.291155000      0.995058000     -0.596747000
H       -1.375157000      1.448483000     -1.446759000
C       -3.967031000     -1.195767000      2.369808000
C       -4.007262000      0.341127000      0.383065000
C       -1.858846000     -1.975325000      3.231637000
H       -0.115146000     -1.314706000      2.196003000
H       -3.802474000      1.591148000     -1.341519000
C       -3.263201000     -1.933776000      3.282117000
H       -5.047330000     -1.211816000      2.424632000
H       -1.307477000     -2.560348000      3.958258000
H       -3.794284000     -2.492891000      4.043667000
P       -5.791206000      0.561634000      0.411561000
C       -6.629961000     -1.023202000      0.206237000
C       -6.289101000      1.656227000     -0.936170000
C       -6.329154000      1.334377000      1.957136000
C       -5.977321000     -2.072039000     -0.440745000
C       -7.943605000     -1.183417000      0.649770000
C       -6.736831000      1.119610000     -2.142646000
C       -6.218480000      3.041005000     -0.771293000
H       -6.232267000      0.643282000      2.790809000
H       -7.366769000      1.653020000      1.871626000
H       -5.707865000      2.205404000      2.158953000
H       -4.955541000     -1.955184000     -0.781842000
C       -6.638408000     -3.274204000     -0.643013000
C       -8.595137000     -2.389538000      0.446614000
H       -8.465504000     -0.378687000      1.153133000
H       -6.804322000      0.047169000     -2.277306000
C       -7.106813000      1.964946000     -3.178053000
C       -6.591862000      3.877936000     -1.810660000
H       -5.872592000      3.476245000      0.158072000
H       -6.129308000     -4.088342000     -1.144313000
C       -7.944216000     -3.432885000     -0.199548000
H       -9.613353000     -2.513831000      0.794657000
H       -7.455923000      1.544953000     -4.113510000
C       -7.034552000      3.341066000     -3.012891000
H       -6.537885000      4.951770000     -1.679301000
H       -8.457166000     -4.374533000     -0.356007000
H       -7.326865000      3.998961000     -3.822829000
